# Supplementary material for: In Silico Studies of Potent Tyrosine Kinase Inhibitors: Molecular Docking and Pharmacophore Modeling Approaches
Source: Molecules. 2026 May 16;31(10):1689. doi: 10.3390/molecules31101689 (PMC13209961; doi:10.3390/molecules31101689)
Supplement: Supplementary file 1 [file molecules-31-01689-s001.zip]

Archive with 1 entries (1 files):
- molecules-4232703-supplementary.pdf
